# Supplementary material for: One-Dimensional Iodoantimonate(III) and Iodobismuthate(III) Supramolecular Hybrids with Diiodine: Structural Features, Stability and Optical Properties
Source: Molecules. 2022 Dec 2;27(23):8487. doi: 10.3390/molecules27238487 (PMC9735928; doi:10.3390/molecules27238487)
Supplement: Supplementary file 1 [file molecules-27-08487-s001.zip]

Archive with 1 entries (1 files):
- molecules-2017438-supplementary.pdf
